# Supplementary material for: Multicomponent Antibiofilm Lipid Nanoparticles as Novel Platform to Ameliorate Resveratrol Properties: Preliminary Outcomes on Fibroblast Proliferation and Migration
Source: Int J Mol Sci. 2023 May 6;24(9):8382. doi: 10.3390/ijms24098382 (PMC10179555; doi:10.3390/ijms24098382)
Supplement: Supplementary file 1 [file ijms-24-08382-s001.zip]

Archive with 1 entries (1 files):
- ijms-2338761 - Supplementary materials.pdf
